# Supplementary material for: An Optimized Transformation System and Functional Test of CYC-Like TCP Gene CpCYC in Chirita pumila (Gesneriaceae)
Source: Int J Mol Sci. 2021 Apr 27;22(9):4544. doi: 10.3390/ijms22094544 (PMC8123712; doi:10.3390/ijms22094544)
Supplement: Supplementary file 1 [file ijms-22-04544-s001.zip]

Archive with 1 entries (1 files):
- ijms-1166721-Supplementary.pdf
